# Supplementary material for: A Review of the Pharmacological Potential of Spatholobus suberectus Dunn on Cancer
Source: Cells. 2022 Sep 15;11(18):2885. doi: 10.3390/cells11182885 (PMC9497142; doi:10.3390/cells11182885)
Supplement: Supplementary file 1 [file cells-11-02885-s001.zip]

Archive with 1 entries (1 files):
- cells-1925061-supplementary.pdf
